# Supplementary material for: Targeting APC/C Ubiquitin E3-Ligase Activation with Pyrimidinethylcarbamate Apcin Analogues for the Treatment of Breast Cancer
Source: Biomolecules. 2024 Nov 12;14(11):1439. doi: 10.3390/biom14111439 (PMC11591962; doi:10.3390/biom14111439)
Supplement: Supplementary file 1 [file biomolecules-14-01439-s001.zip]

Archive with 3 entries (3 files):
- biomolecules-3253073-Supplementary File S1.pdf
- biomolecules-3253073-Supplementary Information.docx
- biomolecules-3253073-Supplementary Table S1.docx
